# Supplementary material for: Abnormal directed connectivity of resting state networks in focal epilepsy
Source: Neuroimage Clin. 2020 Jul 6;27:102336. doi: 10.1016/j.nicl.2020.102336 (PMC7363703; doi:10.1016/j.nicl.2020.102336)
Supplement: Supplementary data 1 [file mmc1.xlsx]

## Sheet: Supp_tab1
Patient demographics and clinical data
PAT-ID	Sex	Onset epilepsy	Duration epilepsy	Age at recording	TLE-ETLE	if ETLE	Left or Right	Les/Nles	Etiology (if lesional)	AED at recording (n)	AED at recording(molecule)	IEDs	IEDs localization	SOZ	ILAE
P1	F	11	7	18	TLE		L	Les	CD	3	CBZ, ZNS, TPM	yes	T7	L Posterior Temporal	1
P2	M	22	6	28	mTLE		L	Les	HS	2	CBZ, VPA	yes	T7	L Medial Temporal	1
P3	F	9	6	14	mTLE		L	Les	Oligodendroglioma WHO grade II	2	TPM, LEV	yes	FT9	L Medial Temporal	1
P4	M	26	9	35	mTLE		L	Les	HS	1	CBZ	yes	T7	L Medial Temporal	1
P5	M	17	27	44	mTLE		L	Les	HS	3	TPM,CBZ, LTG	yes	T9	L Medial Temporal	1
P6	M	26	3	29	mTLE		L	Les	DNET	1	CBZ	yes	F7	L Medial and Anterior Temporal	1
P7	M	0.6	51.4	52	mTLE		L	Les	HS	3	CBZ, LTG, PB	yes	T7	L Medial Temporal	4
P8	M	8	10	17	mTLE		L	Les	HS	2	OXC, VPA	yes	FT7	L Medial and Lateral Temporal	4
P9	F	7	48	55	TLE		L	Les	CD	3	CBZ, PGB, CLB	no	-	-	1
P10	F	16	35	51	mTLE		L	Les	HS	4	LEV, LTG, LCS, CZP	yes	FT9	L Medial Temporal	1
P11	F	13	20	33	mTLE		L	Les	HS	3	PHT, PGB, CLB	yes	T7	L Medial Temporal	1
P12	F	3	43	46	mTLE		L	Les	HS	2	LEV, VPA	yes	F7	L Medial Anterior Temporal	1
P13	F	10	5	15	mTLE		L	Les	HS	1	OXC	yes	FT9	L Anterior Temporal	1
P14	F	2	38	40	mTLE		L	Les	HS	3	OZP, LEV, OXC	yes	F7	L Medial Temporal	1
P15	M	15	16	31	mTLE		R	Les	HS	1	CBZ	yes	FT10	R Medial Anterior Temporal	1
P16	M	11	5	16	mTLE		R	Les	HS	1	CBZ	yes	F10	R Medial Temporal	5
P17	M	5	22	27	mTLE		R	Les	HS	3	OXC, LTG, TPM	yes	F10	R Medial Posterior Temporal	1
P18	F	25	35	60	mTLE		R	Les	HS	2	LEV, CLB	yes	F10	R Medial Temporal	1
P19	F	27	1	28	TLE		R	Les	DNET	1	CBZ	no	-	R Anterior Temporal	1
P20	M	21	25	46	mTLE		R	Les	HS	3	PGB, LEV, OXC	yes	F7 and F8 (bilateral independant)	R Medial Temporal	1
P21	M	17	6	22	mTLE		R	Les	HS	2	OXC, VPA	yes	FT8	R Medial Anterior Temporal	2
P22	M	5	29	35	mTLE		R	Les	HS	2	VPA, LTG	yes	F10	R Medial Anterior Temporal	1
P23	F	20	23	42	mTLE		R	Les	HS	2	PGB, LTG	yes	T8	R Medial Anterior Temporal	1
P24	M	12	10	22	mTLE		R	Les	HS	2	VPA, LTG	no	-	R Medial Anterior Temporal	1
P25	F	25	12	36	mTLE		R	Les	HS	2	CBZ, PGB	yes	FT8	R Anterior Temporal	1
P26	M	15	14	29	mTLE		R	Les	Cavernoma	2	OXC, VPA	yes	T8	R Anterior Temporal	1
P27	F	25	5	30	mTLE		R	Les	CD	2	ZNS, CLB	yes	T8	R Medial Temporal	1
P28	M	23	4	27	mTLE		L	Nles		2	CBZ, VPA	yes	T7	L Medial Anterior Temporal	1
P29	M	8	10	18	TLE		L	Nles		2	LVT, TPM	yes	FT9	L Posterior Temporal	1
P30	F	40	6	46	TLE		L	Nles		1	LTG	yes	P7	L Posterior Temporal	2
P31	M	15	18	33	TLE		L	Nles		2	OXC, PB	yes	T7	L Anterior Temporal	2
P32	F	13	12	25	TLE		L	Nles	Encephalitis anti-GAD	2	OXC, CLB	yes	F7	L Anterior Temporal	3
P33	M	37	11	48	TLE		R	Nles		2	OXC, LTG	yes	T8	R Lateral Temporal	5
P34	M	16	25	36	TLE		R	Nles		1	VPA	yes	FT10	R Anterior Temporal	NS
P35	M	23	3	27	TLE		R	Nles		1	OXC	yes	FT10	R Anterior Temporal	4
P36	M	20	17	36	TLE		R	Nles		2	LTG, ZNS	yes	F10	R Anterior Temporal	1
P37	M	13	5	17	TLE		L	Nles		1	OXC	yes	F7	L Anterior and Lateral Temporal	3
P38	F	7	24	31	ETLE	Frontal	L	Les	CD	4	RUF, LEV, PB, CLB	no	-	L Frontal	1
P39	F	20	6	26	ETLE	Parieto-occipital	L	Les	Neonatal meningo-enchephalitis	3	CBZ, LTG, CLZ	yes	P7	L Lateral Temporal	1
P40	F	12	8	20	ETLE	Frontal	L	Les	Perinatal stroke	2	CBZ, ZNS	yes	FC5	L Prefrontal	1
P41	M	25	6	33	ETLE	Parietal	R	Les	CD	3	RUF, TPM, CLB	no	-	-	1
P42	F	1	34	36	ETLE	Frontal	R	Les	CD	3	TPM, PGB, CLB	yes	(max Fz, Cz) bilateral paramedian	Parasagittal	3
P43	M	17	15	32	ETLE	Occipital	R	Les	CD	2	CBZ, LEV	yes	O2	R Temporal and Occipital	2
P44	F	9	12	21	ETLE	Fronto-orbital	R	Les	CD	3	CBZ, PER, CLZ	yes	F4	R Superior-Frontal	1
P45	F	10	10	27	ETLE	Frontal	L	Nles		3	OXC, LCS, CLB	yes	C3	L Frontal	1
P46	F	9	12	20	ETLE	Frontal	R	Nles		3	LTG, VPA, LCS	yes	F10	R Frontal and Temporal	4
P47	F	14	13	31	ETLE	Frontal	R	Nles		3	TPM, LTG, LEV	yes	(max Fz, Cz) bilateral paramedian	R Frontal	NS
P48	M	7	20	36	ETLE	Frontal	R	Nles		3	PB, ZNS, CLB	yes	C4	R Central Frontal	NS
P49	F	15	36	46	ETLE	Parietal	R	Nles		4	TPM, PHT, PGB, CLZ	yes	FC4	R Posterior Central	NS
	Median	15	12	31
	Range [min]	0.6	1	14
	Range [max]	40	51.4	60
